# Supplementary material for: Mechanosensitive Stem-Cell Genes and Klotho in Atherosclerotic Aortas: Regulating Spatially Deranged Expression Patterns Using Colchicine Regimens
Source: J Clin Med. 2022 Oct 31;11(21):6465. doi: 10.3390/jcm11216465 (PMC9656280; doi:10.3390/jcm11216465)
Supplement: Supplementary file 1 [file jcm-11-06465-s001.zip]

Archive with 1 entries (1 files):
- jcm-1928187-Supplementary.pdf
